# Supplementary material for: A framework for assessing global health impacts of polar change: An urgent call for interdisciplinary research
Source: Ambio. 2025 Nov 7;55(3):529–45. doi: 10.1007/s13280-025-02255-0 (PMC12868344; doi:10.1007/s13280-025-02255-0)
Supplement: Supplementary file 1 — Supplementary file1 (XLSX 86 KB) [file 13280_2025_2255_MOESM1_ESM.xlsx]

## Sheet: Sheet1
Title	Takeaway	Authors	Year	Keywords	Abstract	Study Type	Journal	DOI	Paper link
Understanding Effects of Permafrost Degradation and Coastal Erosion on Civil Infrastructure in Arctic Coastal Villages: A Community Survey and Knowledge Co-Production.	land loss, water and soil contamination, and a rise in waterborne diseases, all of which impact physical and mental well-being	Liew, M., M. Xiao, L. Farquharson, D. Nicolsky, A. Jensen, V. Romanovsky, J. Peirce, L. Alessa, et al.	2022	permafrost thaw; coastal erosion; civil infrastructure; community survey; co-production of knowledge; Arctic	This paper presents the results of a community survey that was designed to better understand the effects of permafrost degradation and coastal erosion on civil infrastructure. Observations were collected from residents in four Arctic coastal communities: Point Lay, Wainwright, Utqiaġvik, and Kaktovik. All four communities are underlain by continuous ice-rich permafrost with varying degrees of deg…	Survey	MDPI	https://doi.org/10.3390/jmse10030422.	https://www.mdpi.com/2077-1312/10/3/422
The impact of mercury contamination on human health in the Arctic: A state of the science review.	Arctic communities, dependent on fish and marine mammals, face heightened physical health and mental well-being risks, including neurological disorders, cognitive and motor dysfunctions, immune impairments, and lower birth weights	Basu, N., K. Abass, R. Dietz, E. Kruemmel, A. Rautio, and P. Weihe.	2022		The 2021 Arctic Monitoring and Assessment Programme (AMAP) Mercury (Hg) Assessment is motivated by Arctic populations, and most notably Indigenous Peoples in the region, who are particularly vulnerable to Hg pollution. The objective of this review paper is to answer the following AMAP policy-relevant question: what is the human health impact of Hg pollution in the Arctic? In doing so, this state …	Review paper	Science of The Total Environment	https://doi.org/10.1016/j.scitotenv.2022.154793.	https://www.sciencedirect.com/science/article/abs/pii/S0048969722018861?via%3Dihub
Tracking contaminants in the Arctic.	Arctic communities, dependent on fish and marine mammals, face heightened physical health and mental well-being risks, including neurological disorders, cognitive and motor dysfunctions, immune impairments, and lower birth weights	CORDIS	2015	Contaminants Arctic human exposure contaminant cycling persistent organic pollutants	The EU-funded ARCRISK (Arctic Health Risks: Impacts on health in the Arctic and Europe owing to climate-induced changes in contaminant cycling) project modelled the potential impact of climate change on the long-range atmospheric transport of environmental contaminants. The source of the contaminants was regions in the Northern Hemisphere. The transfer of contaminants to the Arctic via ocean curr…	Study	EU Research database		https://cordis.europa.eu/article/id/90744-tracking-contaminants-in-the-arctic
An Update on Eukaryotic Viruses Revived from Ancient Permafrost	release dormant viruses e.g. the 1918 influenza virus	Alempic, J.-M., A. Lartigue, A. E. Goncharov, G. Grosse, J. Strauss, A. N. Tikhonov, A. N.Fedorov, O. Poirot, et al.	2023	permafrost; Acanthamoeba; giant virus; Pleistocene; Siberia; Kamchatka	One quarter of the Northern hemisphere is underlain by permanently frozen ground, referred to as permafrost. Due to climate warming, irreversibly thawing permafrost is releasing organic matter frozen for up to a million years, most of which decomposes into carbon dioxide and methane, further enhancing the greenhouse effect. Part of this organic matter also consists of revived cellular microbes (p…	Article	Viruses, MDPI	https://doi.org/10.3390/v15020564.	https://www.mdpi.com/1999-4915/15/2/564
Factors Contributing to Anthrax Outbreaks in the Circumpolar North.	Ingestion and inhalation of Anthrax spores cause fever, muscle aches, chest pain, shortness of breath, and can be fatal without treatment	Hueffer, K., D. Drown, V. Romanovsky, and T. Hennessy	2020			Article	Eco Health	https://doi.org/10.1007/s10393-020-01474-z	https://link.springer.com/article/10.1007/s10393-020-01474-z
Climatic Factors Influencing the Anthrax Outbreak of 2016 in Siberia, Russia.	Ingestion and inhalation of Anthrax spores cause fever, muscle aches, chest pain, shortness of breath, and can be fatal without treatment	Ezhova, E., D. Orlov, E. Suhonen, D. Kaverin, A. Mahura, V. Gennadinik, I. Kukkonen, D. Drozdov, et al	2021		In 2016, an outbreak of anthrax killing thousands of reindeer and affecting dozens of humans occurred on the Yamal peninsula, Northwest Siberia, after 70 years of epidemiological situation without outbreaks. The trigger of the outbreak has been ascribed to the activation of spores due to permafrost thaw that was accelerated during the summer heat wave. The focus of our study is on the dynamics of…	Article	EcoHealth	https://doi.org/10.1007/s10393-021-01549-5.	https://link.springer.com/article/10.1007/s10393-021-01549-5
Emergent biogeochemical risks from Arctic permafrost degradation.	contaminated food and water chains increase the community's exposure to antibiotic-resistant bacteria and undiscovered viruses, posing new zoonotic and epizootic disease outbreak risks	Miner, K. R., J. D’Andrilli, R. Mackelprang, A. Edwards, M. J. Malaska, M. P. Waldrop, and C. E. Miller.	2021		The Arctic cryosphere is collapsing, posing overlapping environmental risks. In particular, thawing permafrost threatens to release biological, chemical and radioactive materials that have been sequestered for tens to hundreds of thousands of years. As these constituents re-enter the environment, they have the potential to disrupt ecosystem function, reduce the populations of unique Arctic wildli…	Review article	Nature climate change	https://doi.org/10.1038/s41558-021-01162-y.	https://www.nature.com/articles/s41558-021-01162-y
Permafrost dynamics and the risk of anthrax transmission: a modelling study.	contaminated food and water chains increase the community's exposure to antibiotic-resistant bacteria and undiscovered viruses, posing new zoonotic and epizootic disease outbreak risks	Stella, E., L. Mari, J. Gabrieli, C. Barbante, and E. Bertuzzo	2020		A recent outbreak of anthrax disease, severely affecting reindeer herds in Siberia, has been reportedly associated to the presence of infected carcasses or spores released from the active layer over permafrost, which is thawing and thickening at increasing rates, thus underlying the re-emerging nature of this pathogen in the Arctic region because of warming temperatures. Anthrax is a global zoono…	Article	Nature, Scientific Reports	https://doi.org/10.1038/s41598-020-72440-6.	https://www.nature.com/articles/s41598-020-72440-6
Recent massive expansion of wildfire and its impact on active layer over pan-Arctic permafrost.	chronic diseases risks from PM2.5 air pollution exposure	Zhu, X., X. Xu, and G. Jia.	2023		Wildfire is recognized as an increasing threat to the southern boreal forests and the permafrost beneath them, with less occurring over the cold continuous permafrost than before. However, we show that continuous permafrost was a major contribution to wildfire expansion in the pan-Arctic over the last two decades. The expansion rate of burned area over continuous permafrost was 0.9 Mha decade−1, …	Article	Environmental Research Letters,IOP Publishing	DOI 10.1088/1748-9326/ace205	https://iopscience.iop.org/article/10.1088/1748-9326/ace205#erlace205s3
Climate Change and Human Health in the Arctic: A Review.	air quality deemed unhealthy due to the impact of wildfires	Grigorieva, E. A	2024	climate change; heat waves; cold spells; wildfires; permafrost degradation; human health; infectious disease; mental health; water and food security; adaptation strategies; Arctic	Over recent decades, the Arctic has begun facing a range of climate-related challenges, from rising temperatures to melting ice caps and permafrost thaw, with significant implications for ecosystems and human well-being. Addressing the health impacts of these issues requires a comprehensive approach, integrating scientific research, community engagement, and policy interventions. This study condu…	Review	MDPI, Climate	https://doi.org/10.3390/cli12070089	https://www.mdpi.com/2225-1154/12/7/89
Arctic Monitoring and Assessment Programme (AMAP)	reduces the sustainability of polar ecosystems and the quantity and quality of sea food for local and export use.	AMAP	2018			Scientific report			https://www.amap.no/documents/doc/amap-assessment-2018-arctic-ocean-acidification/1659
Ocean Acidification and Human Health.	degrading air quality and exacerbating respiratory issues; contributes to chronic diseases (e.g. hypertension, malnutrition, miscarriages, kidney failure, cardiovascular issue, lung and bladder cancer, neurovegetative disorders and obesity)	Falkenberg, L. J.	2020	ocean acidification; global climate change; human health; seafood; malnutrition; air quality; respiratory health; biodiversity loss	The ocean provides resources key to human health and well-being, including food, oxygen, livelihoods, blue spaces, and medicines. The global threat to these resources posed by accelerating ocean acidification is becoming increasingly evident as the world’s oceans absorb carbon dioxide emissions. While ocean acidification was initially perceived as a threat only to the marine realm, here we argue …	Review	MDPI, International Journal of Environmental Research and Public Health	https://doi.org/10.3390/ijerph17124563	https://www.mdpi.com/1660-4601/17/12/4563
The Impact of Climate Change on the Food (In)security of the Siberian Indigenous Peoples in the Arctic: Environmental and Health Risks.	contributes to chronic diseases (e.g. hypertension, malnutrition, miscarriages, kidney failure, cardiovascular issue, lung and bladder cancer, neurovegetative disorders and obesity)	Bogdanova, E., S. Andronov, A. Soromotin, G. Detter, O. Sizov, K. Hossain, D. Raheem, and A. Lobanov.	2021	climate change; food security; reindeer herding; reindeer losses; overgrazing; traditional nutrition; health risks; Arctic Indigenous Peoples; Yamal-Nenets Autonomous Okrug	Climate change represents a global challenge that impacts the environment, traditional lifestyle and health of the Indigenous Peoples in the Arctic zone of Western Siberia and threatens their food security. Reindeer are an important food source for this population since reindeer herding products are used as traditional nutrition and effective preventive means and remedies for adapting to the cold…	Article	MDPI, Sustainability	https://doi.org/10.3390/su13052561	https://www.mdpi.com/2071-1050/13/5/2561
Protecting the Arctic Indigenous Peoples’ Livelihoods in the Face of Climate Change: The Potential of Regional Human Rights Law and the Law of the Sea.	Isolation from traditional lands disrupt cultural practices, leading to anxiety, depression, malnutrition, social tension, suicides, and identity loss	Mardikian, L., and S. Galani	2023	Arctic indigenous peoples, climate change, right to property and marine resources, European Court of Human Rights, Inter-American Commission of Human Rights, International Tribunal on the Law of the Sea	Climate change presents existential challenges for the livelihoods of indigenous peoples, which depend on vulnerable ecosystems prone to extreme weather phenomena. Of all indigenous communities, those living in the Arctic have been worst affected. This raises the question to what extent international law can be mobilized to address the endangered livelihoods of Arctic indigenous peoples in light …	Article	Oxford University Press.	https://doi.org/10.1093/hrlr/ngad020	https://academic.oup.com/hrlr/article/23/3/ngad020/7237938?login=false
“My appetite and mind would go”: Inuit perceptions of (im)mobility and wellbeing loss under climate change across Inuit Nunangat in the Canadian Arctic.	Isolation from traditional lands disrupt cultural practices, leading to anxiety, depression, malnutrition, social tension, suicides, and identity loss	Ayeb-Karlsson, S., A. Hoad, and M. L. Trueba.	2024		The academic literature on personal experiences of climate-induced wellbeing erosion (often conceptualised as ‘non-economic losses and damages’) is still limited. This represents a serious climate policy gap that hinders support for marginalised people across the world including Indigenous People. Lately, we have seen a rapid growth in empirical studies exploring linkages between climate change a…	Review article	Nature, Humanities and Social Sciences Communications volume	https://doi.org/10.1057/s41599-024-02706-1	https://www.nature.com/articles/s41599-024-02706-1
Collective intelligence for addressing community planetary health resulting from salinity prompted by sea level rise.	the salinity of groundwater, contaminating drinking water sources, impeding agricultural growth, and leading to chronic diseases as well as communicable diseases (e.g. diarrhoea and skin conditions)	Talukder, B., R. Salim, S. T. Islam, K. P. Mondal, K. W. Hipel, G. W. vanLoon, and J. Orbinski.	2023	Climate change,Sea level rise,Salinity,Community planetary health,Collective intelligence,ModelingAdaptation	Sea level rise-induced salinity encroachment is causing various community-level planetary health impacts in coastal areas worldwide. The coastal area of Bangladesh is no exception. Driven by sea level rise, coastal Bangladesh's salinity is amplified by other factors such as shrimp cultivation, reduction of transboundary river flow in the dry season, mismanagement of the embankment, and frequent c…	Review article	Science direct, The Journal of Climate Change and Health	https://doi.org/10.1016/j.joclim.2023.100203	https://www.sciencedirect.com/science/article/pii/S2667278223000020?via%3Dihub
Assessing the Impacts of Sea Level Rise on Salinity Intrusion and Transport Time Scales in a Tidal Estuary, Taiwan.	the salinity of groundwater, contaminating drinking water sources, impeding agricultural growth, and leading to chronic diseases as well as communicable diseases (e.g. diarrhoea and skin conditions)	Liu, W.-C., and H.-M. Liu.	2014	sea level rise; climate change; salinity intrusion; flushing time; residence time; model simulation; hydrodynamics; Wu River estuary	Global climate change has resulted in a gradual sea level rise. Sea level rise can cause saline water to migrate upstream in estuaries and rivers, thereby threatening freshwater habitat and drinking-water supplies. In the present study, a three-dimensional hydrodynamic model was established to simulate salinity distributions and transport time scales in the Wu River estuary of central Taiwan. The…	Article	MDPI,Water	https://doi.org/10.3390/w6020324	https://www.mdpi.com/2073-4441/6/2/324
Saltwater intrusion and human health risks for coastal populations under 2050 climate scenarios.	inland saltwater intrusion extending at least 1 km	Mueller, W., D. Zamrsky, G. O. Essink, L. E. Fleming, A. Deshpande, K. C. Makris, B. W. Wheeler, J. N. Newton, et al.	2024	Climate change Salinity Low- and middle-income countries Sea level rise	Populations consuming saline drinking water are at greater risk of high blood pressure and potentially other adverse health outcomes. We modelled data and used available datasets to identify countries of higher vulnerability to future saltwater intrusion associated with climate change in 2050 under Representative Concentration Pathways (RCP)4.5 and RCP8.5. We developed three vulnerability criteri…	Article	Nature, Scientific Reports	https://doi.org/10.1038/s41598-024-66956-4	https://www.nature.com/articles/s41598-024-66956-4
Sea-level-rise-induced flooding drives arsenic release from coastal sediments.	This arsenic release contaminates groundwater and freshwater sources during floods; and poses additional health risks, increasing the likelihood of a range of chronic diseases including cancers	Izaditame, F., M. G. Siebecker, and D. L. Sparks	2022		Sea-level rise (SLR) has a vital influence on coastal hydrogeological systems, biogeochemical processes, and the fate of coastal contaminants. However, the effects of SLR-induced perturbations on the mobilization of coastal pollutants are not fully understood. In this study, the impact of SLR-induced flooding on the concentration and speciation of arsenic and selected hazardous chemicals is inves…	Research paper	Journal of Hazardous Materials	https://doi.org/10.1016/j.jhazmat.2021.127161	https://www.sciencedirect.com/science/article/abs/pii/S0304389421021294?via%3Dihub
Arsenic. World Health Organization.	This arsenic release contaminates groundwater and freshwater sources during floods; and poses additional health risks, increasing the likelihood of a range of chronic diseases including cancers	World Health Organization (WHO).	2022			Fact sheet	WHO		https://www.who.int/news-room/fact-sheets/detail/arsenic
Mapping climate change’s impact on cholera infection risk in Bangladesh.	This disrupts traditional diets, contributing to malnutrition and an increased risk of chronic diseases	Kruger, S. E., P. A. Lorah, and K. W. Okamoto.	2022		Several studies have investigated how Vibrio cholerae infection risk changes with increased rainfall, temperature, and water pH levels for coastal Bangladesh, which experiences seasonal surges in cholera infections associated with heavy rainfall events. While coastal environmental conditions are understood to influence V. cholerae propagation within brackish waters and transmission to and within …	Article	PLOS, Global Public Health	https://doi.org/10.1371/journal.pgph.0000711	https://journals.plos.org/globalpublichealth/article?id=10.1371/journal.pgph.0000711
The Potential Impact of Climate Change on the Micronutrient-Rich Food Supply.	This disrupts traditional diets, contributing to malnutrition and an increased risk of chronic diseases	Semba, R. D., S. Askari, S. Gibson, M. W. Bloem, and K. Kraemer.	2021	climate change, food, iron deficiency, micronutrients, vitamin A, deficiency, zinc deficiency	Micronutrient deficiencies are a major cause of morbidity and mortality in low- and middle-income countries worldwide. Climate change, characterized by increasing global surface temperatures and alterations in rainfall, has the capacity to affect the quality and accessibility of micronutrient-rich foods. The goals of this review are to summarize the potential effects of climate change and its con…	Article	Science direct, Advances in Nutrition	https://doi.org/10.1093/advances/nmab104	https://www.sciencedirect.com/science/article/pii/S2161831322005300?via%3Dihub
Impact of Climate Change on Waterborne Diseases: Directions towards Sustainability.	Flooding from sea-level rise has also been associated with outbreaks of waterborne diseases (e.g. cholera), with impacts seen in diverse regions globally such as West Africa and Southeast Asia	Jung, Y.-J., N. A. Khant, H. Kim, and S. Namkoong.	2023	climate change; waterborne disease; Sustainable Development Goals; sustainable future	Climate change has significantly influenced the spread of waterborne diseases (WBDs), which affect environmental quality and human life. The impact of climate change is greatest in developing countries, especially in the Association of Southeast Asian Nations (ASEAN) countries. Vibrio cholerae, a waterborne pathogen, is most susceptible to and most prevalent during severe climatic changes. The Ph…	Review	MDPI, Water	https://doi.org/10.3390/w15071298	https://www.mdpi.com/2073-4441/15/7/1298
Perspectives on the health effects of hurricanes: A review and challenges.	Hurricanes also are associated with an increase in chronic diseases including decreased mental health	Waddell, S. L., D. T. Jayaweera, M. Mirsaeidi, J. C. Beier, and N. Kumar.	2021	health impacts; hurricanes; environmental stressors; health impact persistence; time-lagged health effects of hurricanes	Hurricanes are devastating natural disasters which dramatically modify the physical landscape and alter the socio-physical and biochemical characteristics of the environment, thus exposing the affected communities to new environmental stressors, which persist for weeks to months after the hurricane. This paper has three aims. First, it conceptualizes potential direct and indirect health effects o…	Article	MDPI, International Journal of Environmental Research and Public Health	https://doi.org/10.3390/ijerph18052756	https://www.mdpi.com/1660-4601/18/5/2756
Disasters collide at the intersection of extreme weather and infectious diseases.	cyclones and hurricanes contaminate portable water sources, compromising sanitation and hygiene practices which can lead to an increase in diseases (e.g. cholera, bacterial infections related to Vibrio vulnificus, intestinal pathogens, Leptospirosis)	Drake, J. M., E. Marty, Kamal, M. Welch-Devine, B. P. Bledsoe, J. Marshall Shepherd, L. Seymour, Christine Cairns Fortuin, et al.	2023		Natural disasters interact to affect the resilience and prosperity of communities and disproportionately affect low income families and communities of colour. However, due to lack of a common theoretical framework, these are rarely quantified. Observing severe weather events (e.g. hurricanes and tornadoes) and epidemics (e.g. COVID-19) unfolding in southeastern US communities led us to conjecture…	Viewpoint	Ecological letters	https://doi.org/10.1111/ele.14188	https://onlinelibrary.wiley.com/doi/10.1111/ele.14188
Risks of infectious disease hospitalisations in the aftermath of tropical cyclones: a multi-country time-series study.	cyclones and hurricanes contaminate portable water sources, compromising sanitation and hygiene practices which can lead to an increase in diseases (e.g. cholera, bacterial infections related to Vibrio vulnificus, intestinal pathogens, Leptospirosis)	Huang, W., T. Vogt, J. Park, Z. Yang, E. A. Ritchie, R. Xu, Y. Zhang, S. Hales, et al.	2024		The proportion of intense tropical cyclones is expected to increase in a changing climate. However, there is currently no consistent and comprehensive assessment of infectious disease risk following tropical cyclone exposure across countries and over decades. We aimed to explore the tropical cyclone-associated hospitalisation risks and burden for cause-specific infectious diseases on a multi-coun…	Multi-country study	The Lancet Planetary Health, Elsevier		https://www.thelancet.com/journals/lanplh/article/PIIS2542-5196(24)00158-X/fulltext
Leptospirosis Incidence Post-Flooding Following Storm Daniel: The First Case Series in Greece.	cyclones and hurricanes contaminate portable water sources, compromising sanitation and hygiene practices which can lead to an increase in diseases (e.g. cholera, bacterial infections related to Vibrio vulnificus, intestinal pathogens, Leptospirosis)	Poulakida, I., O. S. Kotsiou, Stylianos Boutlas, Despoina Stergioula, G. Papadamou, K. I. Gourgoulianis, and Dimitrios Papagiannis.	2024	Storm Daniel; flooding; leptospirosis; occupational exposure; public health	The present study investigates the public health impact of flooding on leptospirosis incidence after Storm Daniel in Thessaly, Greece, in September 2023. A notable increase in cases was observed, with seven cases of female patients and a mean age of 40.2 years, indicating a significant risk among working-age adults. From the end of September to the beginning of November 2023, a total of 35 patien…	Review	MDPI, Infectious disease reports	https://doi.org/10.3390/idr16050069	https://www.mdpi.com/2036-7449/16/5/69
Water-related disasters and their health impacts: A global review.	Flooding, exacerbated by polar ice melt, leads to immediate deaths, injuries, waterborne diseases, and long-term respiratory problems from mold	Lee, J., D. Perera, T. Glickman, and L. Taing.	2020	FloodsDroughtsDisaster risk reduction (DRR)Health impactsHealth resilienceSendai frameworkSustainable development goals (SDGs)	While the frequency and intensity of floods and droughts have dramatically increased over the past century, there is limited epidemiological evidence on the health impacts of these disasters. The paper examines the global trends and main health impacts of these events based on databases and case studies, identifies gaps in the Sustainable Development Goals (SDGs) indicator framework for monitorin…	Review	Science direct, Progress in Disaster Science	https://doi.org/10.1016/j.pdisas.2020.100123	https://www.sciencedirect.com/science/article/pii/S2590061720300600?via%3Dihub
Flood exposure and pregnancy loss in 33 developing countries.	Flooding and pregnancy losses	He, C., Y. Zhu, L. Zhou, Jovine Bachwenkizi, A. Schneider, R. Chen, and H. Kan.	2024		Floods have affected billions worldwide. Yet, the indirect health impacts of floods on vulnerable groups, particularly women in the developing world, remain underexplored. Here, we evaluated the risk of pregnancy loss for women exposed to floods. We analyzed 90,465 individual pregnancy loss records from 33 developing countries, cross-referencing each with spatial-temporal flood databases. We foun…	Article	Nature Communications	https://doi.org/10.1038/s41467-023-44508-0	https://www.nature.com/articles/s41467-023-44508-0
Wake-up Call: Rapid Increase in Human Fungal Diseases under Climate Change.	Flooding and fungal infections	Lindsey Konkel Neabore.	2024			Article	Environmental health perspectives	https://doi.org/10.1289/EHP14722	https://ehp.niehs.nih.gov/doi/10.1289/EHP14722
The 2022 report of the Lancet Countdown on health and climate change: health at the mercy of fossil fuels.	Droughts, waterborne diseases and respiratory issues, malnutrition, valley fever	Romanello, M., C. D. Napoli, P. Drummond, C. Green, H. Kennard, P. Lampard, D. Scamman, N. Arnell, et al.	2024			Report	The Lancet		https://www.thelancet.com/journals/lancet/article/PIIS0140-6736(22)01540-9/fulltext
Wildfire smoke exposure and cardiovascular disease—should statins be recommended to prevent cardiovascular events?	wildfires also cause and exacerbate respiratory and cardiovascular issues, pregnancy complications, and increased stress	Alpo Vuorio, B. Budowle, F. J. Raal, and P. T. Kovanen.	2023	wildfire smoke, endothelial dysfunction, acute myocardial infarction, cardiovascular disease, prevention, PM2.5			Frontiers in Cardiovascular Medicine	https://doi.org/10.3389/fcvm.2023.1259162	https://www.frontiersin.org/journals/cardiovascular-medicine/articles/10.3389/fcvm.2023.1259162/full
Estimated Global Mortality Attributable to Smoke from Landscape Fires	transboundary air pollution from wildfires	Johnston, F. H., S. B. Henderson, Y. Chen, J. T. Randerson, M. Marlier, R. S. DeFries, P. Kinney, D. M. J. S. Bowman, et al.	2012		Background: Forest, grass, and peat fires release approximately 2 petagrams of carbon into the atmosphere each year, influencing weather, climate, and air quality. Objective: We estimated the annual global mortality attributable to landscape fire smoke (LFS). Methods: Daily and annual exposure to particulate matter ≤ 2.5 μm in aerodynamic diameter (PM2.5) from fire emissions was estimated globall…	Article	Environmental Health Perspectives	https://doi.org/10.1289/ehp.11044	https://ehp.niehs.nih.gov/doi/10.1289/ehp.1104422
Health impacts of wildfire smoke in the Arctic.	transboundary air pollution from wildfires	Silver, B., S. Arnold, L. Emmons, C. Reddington, and L. Conibear.	2023		Climate change has increased the vulnerability of boreal forests and grasslands to wildfires. An increase in high-latitude wildfires has resulted in the deterioration of air quality, particularly in Western Siberia, where PM2.5 levels have increased at >1 µg m-3 year-1 during 1998−2020. Arctic wildfire carbon emissions have doubled during the last 20 years, and in Siberia they have shifted northw…	Meta-analysis, Conference proceeding	EGU General Assembly 2023	https://doi.org/10.5194/egusphere-egu23-9394	https://meetingorganizer.copernicus.org/EGU23/EGU23-9394.html
Association between compound extreme weather event types and the spectrum of emergency ambulance calls: A metropolitan study in Shenzhen.	endocrine diseases, increasing the burden on healthcare resources	Huang, X., J. Zheng, Y. He, Q. Zhou, G. Xu, K. Diao, N. Zhang, R. Wu, et al.	2024		Compound extreme weather events, a combination of weather and climate drivers that lead to potentially high-impact events, are becoming more frequent with climate change. The number of emergency ambulance calls (EACs) is expected to increase during compound extreme weather events. However, the extent of these increases and the trends over time have not been fully assessed.		Environmental Research Letters, Elsevier	DOI: 10.1016/j.envres.2024.120074	https://pubmed.ncbi.nlm.nih.gov/39341541/
The influence of Antarctic sea‐ice loss on Northern Hemisphere cold surges and associated compound events.	atmospheric teleconnections and altered moisture transport patterns	Su, T., J. Chen, L. Li, T. Toniazzo, and P. Mooney. 2024.	2024		The synoptic cold surge is a weather event that frequently occurs in the Northern Hemisphere, often causing severe damage accompanied with intense winds and precipitation. It is reported that the Arctic Oscillation and the North Atlantic Oscillation can affect the cold surge. However, on interacting with tropical circulation, the cold surge potentially links to the Antarctic sea-ice loss with inf…	Article	International Journal of Climatology.	https://doi.org/10.1002/joc.8354	https://rmets.onlinelibrary.wiley.com/doi/10.1002/joc.8354
Arctic sea-ice loss is projected to lead to more frequent strong El Niño events.	heatwaves especially across tropical areas	Liu, J., M. Song, Z. Zhu, R. M. Horton, Y. Hu, and S.-P. Xie	2022		Arctic sea ice has decreased substantially and is projected to reach a seasonally ice-free state in the coming decades. Little is known about whether dwindling Arctic sea ice is capable of influencing the occurrence of strong El Niño, a prominent mode of climate variability with global impacts. Based on time slice coupled model experiments, here we show that no significant change in the occurrenc…	Article	Nature Communications	https://doi.org/10.1038/s41467-022-32705-2	https://www.nature.com/articles/s41467-022-32705-2
Heat exposure and cardiovascular health outcomes: a systematic review and meta-analysis.	Rising temperatures elevate acute and chronic diseases, with a 2.1% rise in cardiovascular mortality per 1°C increase	Liu, J., B. M. Varghese, A. Hansen, Y. Zhang, T. Driscoll, G. Morgan, K. Dear, M. Gourley, et al. 2022.	2022		Heat exposure is an important but underappreciated risk factor contributing to cardiovascular disease. Warming temperatures might therefore pose substantial challenges to population health, especially in a rapidly aging population. To address a potential increase in the burden of cardiovascular disease, a better understanding of the effects of ambient heat on different types of cardiovascular dis…	Systematic Review	The Lancet Planetary Health	https://doi.org/10.1016/S2542-5196(22)00117-6	https://www.thelancet.com/journals/lanplh/article/PIIS2542-5196(22)00117-6/fulltext
How to adapt our workplaces and workforces for extreme heat.	Heatstress impacting the physical and mental well-being of outdoor workers	Murphy, D., Y. Chiu, Tabit Xthona Lee,	2023			Article	World Economic Forum		https://www.weforum.org/stories/2023/10/how-we-can-adapt-our-workplaces-for-extreme-heat/
Preterm and Early-Term Delivery After Heat Waves in 50 US Metropolitan Areas.	with each 1°C increase in mean temperature being associated with a 1% rise in early-term births	Darrow, L. A., M. Huang, J. L. Warren, M. J. Strickland, H. A. Holmes, A. J. Newman, and H. H. Chang.	2024		In this cohort study, preterm and early-term birth rates increased after heat waves, particularly among socioeconomically disadvantaged subgroups. Extreme heat events have implications for perinatal health.	Article	JAMA Network Open, National Library of Medicine	https://doi.org/10.1001/jamanetworkopen.2024.12055	https://pmc.ncbi.nlm.nih.gov/articles/PMC11127119/
The most at-risk regions in the world for high-impact heatwaves.	At risk regions from heatstress	Thompson, V., D. Mitchell, G. C. Hegerl, M. Collins, N. J. Leach, and J. M. Slingo.	2023		Heatwaves are becoming more frequent under climate change and can lead to thousands of excess deaths. Adaptation to extreme weather events often occurs in response to an event, with communities learning fast following unexpectedly impactful events. Using extreme value statistics, here we show where regional temperature records are statistically likely to be exceeded, and therefore communities mig…	Article	Nature Communications	https://doi.org/10.1038/s41467-023-37554-1	https://www.nature.com/articles/s41467-023-37554-1
Heat stress and adverse pregnancy outcome: Prospective cohort study	Heat stress doubled the risk of miscarriage in pregnant women in India.	Shanmugam Rekha, Sirala Jagadeesh Nalini, Srinivasan Bhuvana, Sellappa Kanmani, Jane Elizabeth Hirst, and V. Venugopal.	2023		High occupational heat exposure is associated with HeatStrainIndicators and adverse pregnancy outcomes in India.	Article	An International Journal of Obstetrics and Gynaecology	https://doi.org/10.1111/1471-0528.17680	https://obgyn.onlinelibrary.wiley.com/doi/10.1111/1471-0528.17680
Effects of Cold Weather on Mortality: Results From 15 European Cities Within the PHEWE Project.	extreme cold events are linked to increased mortality, particularly from cardiovascular and respiratory causes, and have significant health implications for the elderly and those with pre-existing conditions.	Analitis, A., K. Katsouyanni, A. Biggeri, M. Baccini, B. Forsberg, L. Bisanti, U. Kirchmayer, F. Ballester, et al.	2008	cold, Europe, mortality, temperature, urban health, weather	Weather-related health effects have attracted renewed interest because of the observed and predicted climate change. The authors studied the short-term effects of cold weather on mortality in 15 European cities. The effects of minimum apparent temperature on cause- and age-specific daily mortality were assessed for the cold season (October–March) by using data from 1990–2000. For city-specific an…	Article	American Journal of Epidemiology	https://doi.org/10.1093/aje/kwn266	https://academic.oup.com/aje/article-abstract/168/12/1397/155356?redirectedFrom=fulltext&login=false
Extreme Cold Events from East Asia to North America in Winter 2020/21: Comparisons, Causes, and Future Implications.	extreme cold events are linked to increased mortality, particularly from cardiovascular and respiratory causes, and have significant health implications for the elderly and those with pre-existing conditions.	Zhang, X., Y. Fu, Z. Han, J. E. Overland, A. Rinke, H. Tang, T. Vihma, and M. Wang.	2021		Three striking and impactful extreme cold weather events successively occurred across East Asia and North America during the mid-winter of 2020/21. These events open a new window to detect possible underlying physical processes. The analysis here indicates that the occurrences of the three events resulted from integrated effects of a concurrence of anomalous thermal conditions in three oceans and…	Article	Advances in Atmospheric Sciences	https://doi.org/10.1007/s00376-021-1229-1	https://link.springer.com/article/10.1007/s00376-021-1229-1
Human infectious diseases and the changing climate in the Arctic.	spread of zoonotic and vector-borne diseases, (e.g., vibriosis, tularemia, and tick-borne illnesses) in regions such as Sweden and Russia	Waits, A., A. Emelyanova, A. Oksanen, K. Abass, and A. Rautio.	2018	Human infectious diseaseArcticClimate changeZoonosisVector-borneOne health	Climatic factors, especially temperature, precipitation, and humidity play an important role in disease transmission. As the Arctic changes at an unprecedented rate due to climate change, understanding how climatic factors and climate change affect infectious disease rates is important for minimizing human and economic costs. The purpose of this systematic review was to compile recent studies in …	Review Article	Environment International	https://doi.org/10.1016/j.envint.2018.09.042	https://www.sciencedirect.com/science/article/pii/S0160412018312005?via%3Dihub
Impact of an accelerated melting of Greenland on malaria distribution over Africa.	temperature variations driven by rapid melting of the Greenland ice sheet impact climate and thus malaria transmission in Africa.	Chemison, A., G. Ramstein, A. M. Tompkins, D. Defrance, G. Camus, M. Charra, and C. Caminade.	2021		Studies about the impact of future climate change on diseases have mostly focused on standard Representative Concentration Pathway climate change scenarios. These scenarios do not account for the non-linear dynamics of the climate system. A rapid ice-sheet melting could occur, impacting climate and consequently societies. Here, we investigate the additional impact of a rapid ice-sheet melting of …	Article	Nature Communications	https://doi.org/10.1038/s41467-021-24134-4	https://www.nature.com/articles/s41467-021-24134-4
Present and future situation of West Nile virus in the Afro-Palaearctic pathogeographic system	dengue, chikungunya and West Nile virus in Europe	José‐María García‐Carrasco, L. Souviron‐Priego, Antonio‐Román Muñoz, J. Olivero, J. E. Fa, and R. Real.	2024		West Nile virus (WNV) is a globally widespread arthropod-borne virus that poses a significant public health concern. Mosquitoes transmit the virus in an enzootic cycle among birds, which act as reservoirs. Climate plays a crucial role in these outbreaks as mosquitoes are highly influenced by climatic conditions, and bird migrations are also affected by weather patterns. Consequently, changes in c…	Article	Ecography	https://doi.org/10.1111/ecog.06941	https://nsojournals.onlinelibrary.wiley.com/doi/10.1111/ecog.06941
Linking climate and infectious disease trends in the Northern/Arctic Region.	increased outbreaks of nephropathia epidemica (NE, a form of hantavirus infection), a rodent-borne disease caused by the Puumala virus	Ma, Y., G. Destouni, Z. Kalantari, A. Omazic, B. Evengård, C. Berggren, and T. Thierfelder.	2021		Recognition of climate-sensitive infectious diseases is crucial for mitigating health threats from climate change. Recent studies have reasoned about potential climate sensitivity of diseases in the Northern/Arctic Region, where climate change is particularly pronounced. By linking disease and climate data for this region, we here comprehensively quantify empirical climate-disease relationships. …	Article	Nature, Scientific reports	https://doi.org/10.1038/s41598-021-00167-z	https://www.nature.com/articles/s41598-021-00167-z
Climate change: an enduring challenge for vector-borne disease prevention and control.	Lyme Disease seasons and the northward spread of Lyme-carrying ticks into Canada	Rocklöv, J., and R. Dubrow.	2020		Climate change is already affecting vector-borne disease transmission and spread, and its impacts are likely to worsen. In the face of ongoing climate change, we must intensify efforts to prevent and control vector-borne diseases.	Article	Nature Immunology	https://doi.org/10.1038/s41590-020-0648-y	https://www.nature.com/articles/s41590-020-0648-y
Predicting eastern equine encephalitis spread in North America: An ecological study.	rise of rare and lethal mosquito-borne diseases, (e.g. Eastern equine encephalitis [EEE])	Tang, X., L. Sedda, and H. E. Brown.	2021		Eastern equine encephalitis (EEE) is a rare but lethal mosquito-borne zoonotic disease. Recent years have seen incursion into new areas of the USA, and in 2019 the highest number of human cases in decades. Due to the low detection rate of EEE, previous studies were unable to quantify large-scale and recent EEE ecological dynamics. We used Bayesian spatial generalized-linear mixed model to quantif…	Meta-analysis	Current Research in Parasitology & Vector-Borne Diseases	https://doi.org/10.1016/j.crpvbd.2021.100064	https://www.sciencedirect.com/science/article/pii/S2667114X21000583?via%3Dihub
The Contribution of Wheat to Human Diet and Health.	increasing the prevalence of malnutrition-related chronic diseases	Shewry, P. R., and S. J. Hey.	2015		Wheat is the most important staple crop in temperate zones and is in increasing demand in countries undergoing urbanization and industrialization. In addition to being a major source of starch and energy, wheat also provides substantial amounts of a number of components which are essential or beneficial for health, notably protein, vitamins (notably B vitamins), dietary fiber, and phytochemicals.…	Review	Food and Energy Security	https://doi.org/10.1002/fes3.64	https://onlinelibrary.wiley.com/doi/10.1002/fes3.64
Impacts of maize consumption for overall growth of human being.	increasing the prevalence of malnutrition-related chronic diseases	Jain, L. K.	2022	Maize, Classification, Importance, Health hazards		Article	Environment and Ecology Research		https://www.researchgate.net/publication/363172190_Impacts_of_maize_consumption_for_overall_growth_of_human_being
Climate Change Impact Assessment of Food- and Waterborne Diseases.	food and waterborne illnesses (e.g. campylobacteriosis, salmonellosis, cholera, and typhoid), particularly in low- and middle-income countries with poor infrastructure and sanitation services	Semenza, J. C., S. Herbst, A. Rechenburg, J. E. Suk, C. Höser, C. Schreiber, and T. Kistemann.	2012	Campylobacter sp.climate changeclimate variabilityCryptosporidium sp.environmentfoodfood- and waterborne diseasesListeria sp.NorovirusontologyprecipitationrainreservoirSalmonella sp.Vibrio s	The PubMed and ScienceDirect bibliographic databases were searched for the period of 1998–2009 to evaluate the impact of climatic and environmental determinants on food- and waterborne diseases. The authors assessed 1,642 short and concise sentences (key facts), which were extracted from 722 relevant articles and stored in a climate change knowledge base. Key facts pertaining to temperature, prec…	Article	Critical Reviews in Environmental Science and Technology	https://doi.org/10.1080/10643389.2010.534706	https://www.tandfonline.com/doi/full/10.1080/10643389.2010.534706
Effect of Climate Change on Food and Water Borne Diseases Outbreak: A Mini Review.	food and waterborne illnesses (e.g. campylobacteriosis, salmonellosis, cholera, and typhoid), particularly in low- and middle-income countries with poor infrastructure and sanitation services	Fenta, L.	2019	Climate change, Disease, Food borne, Outbreak, Water borne	Climate changes include alternations in one or more climate variables including temperature, precipitation, wind, and sunshine. These changes may impact the survival, reproduction, or distribution of disease pathogens and hosts, as well as the availability and means of their transmission environment. The health effects of such impacts tend to reveal as shifts in the geographic and seasonal patter…	Review	Food Science and Quality Management	DOI: 10.7176/FSQM/88-02	https://www.iiste.org/Journals/index.php/FSQM/article/view/48672
Impact of Climate Change on the Incidence and Transfer of Food- and Water-Borne Diseases.	food and waterborne illnesses (e.g. campylobacteriosis, salmonellosis, cholera, and typhoid), particularly in low- and middle-income countries with poor infrastructure and sanitation services	Anas, M., M. A. Sami, Z. Siddiqui, K. Khatoon, M. T. Zeyad, and A. Malik.	2021	Climate change Food safety Pathogens Waterborne disease Cholera Shigellosis Proliferation	Presently, climate change is considered as a serious global environmental challenge influencing growth and survival of pathogens of many food- and water-borne diseases as well as their transmission pathways. Climate change is the major factor to increase the chances of discomfort by alternation in weather, high temperatures, variation in rainfall, and deficit of water. Heavy rainfall will raise t…	Article	Microbiomes and the Global Climate Change	https://doi.org/10.1007/978-981-33-4508-9_9	https://link.springer.com/chapter/10.1007/978-981-33-4508-9_9
Data show marked increase in annual cholera deaths.	there was a 71% increase in deaths and a 13% rise in reported cholera cases compared to 2022	World Health Organiation (WHO)	2024			WHO, Article	World Health Organization		https://www.who.int/news/item/04-09-2024-data-show-marked-increase-in-annual-cholera-deaths
Food-borne and water-borne diseases under climate change in low- and middle-income countries: Further efforts needed for reducing environmental health exposure risks	Africa currently has the highest prevalence of food-borne illnesses, followed closely by Southeast Asia	Cissé, G.	2019	Climate changeEnvironmental healthFood-borne diseasesInfectious diseasesWater-borne diseases	This paper provides a view of the major facts and figures related to infectious diseases with a focus on food-borne and water-borne diseases and their link with environmental factors and climate change. The global burden of food-borne diseases for 31 selected hazards was estimated by the World Health Organization at 33 million disability-adjusted life years (DALYs) in 2010 with 40% of this burden…	Literature review	Acta Tropica	https://doi.org/10.1016/j.actatropica.2019.03.012	https://www.sciencedirect.com/science/article/pii/S0001706X18309525?via%3Dihub
Planetary Health and Mental Health Nexus: Benefit of Environmental Management.	increasing climate-related events, population growth, and greater exposure to stressors will raise the incidence of mental health disorders	Kumar, P., L. Brander, M. Kumar, and P. Cuijpers.	2023	mental health,environment,climate change,green spaces,air pollution,cost of mental illness, human development	Our scenario analysis shows that the costs associated with climate-related mental health morbidity and mortality are high already and continue to will increase sharply in coming decades. There is need therefore to strengthen the evidence linking climate change to mental health and to prioritize the development of evidence-based and impactful interventions to address the global burden of environme…	Review	Annals of Global Health	https://doi.org/10.5334/aogh.4079	https://annalsofglobalhealth.org/articles/10.5334/aogh.4079
Empirical evidence of mental health risks posed by climate change.	Rising temperatures, especially beyond 3°C, are linked to increases in anxiety, depression, and suicide rates,	Obradovich, N., R. Migliorini, M. P. Paulus, and I. Rahwan.	2018		Sound mental health—a critical facet of human wellbeing—has the potential to be undermined by climate change. Few large-scale studies have empirically examined this hypothesis. Here, we show that short-term exposure to more extreme weather, multiyear warming, and tropical cyclone exposure each associate with worsened mental health. To do so, we couple meteorological and climatic data with reporte…	Research article	Proceedings of the National Academy of Sciences	https://doi.org/10.1073/pnas.1801528115	https://www.pnas.org/doi/full/10.1073/pnas.1801528115
The Impact of Climate Change on Mental Health: A Systematic Descriptive Review.	Extreme weather events and mental health illnesses	Cianconi, P., S. Betrò, and L. Janiri.	2020		The effects of climate change can be direct or indirect, short-term or long-term. Acute events can act through mechanisms similar to that of traumatic stress, leading to well-understood psychopathological patterns. In addition, the consequences of exposure to extreme or prolonged weather-related events can also be delayed, encompassing disorders such as posttraumatic stress, or even transmitted t…	Systematic review	Frontiers in Psychiatry	https://doi.org/10.3389/fpsyt.2020.00074	https://www.frontiersin.org/journals/psychiatry/articles/10.3389/fpsyt.2020.00074/full
Impacts of Salinity Intrusion in Community Health: A Review of Experiences on Drinking Water Sodium from Coastal Areas of Bangladesh.	notably pregnancy complications such as pre-eclampsia and postpartum infant morbidity	Shammi, M., Md. Rahman, S. Bondad, and Md. Bodrud-Doza.	2019	salinity; drinking water sodium; hypertension; managed aquifer recharge; pond sand filter	Increasing salt intake has substantial negative impacts on human health and well-being. This article focused on the construction of Driver-Pressure-State-Impact-Response (DPSIR) framework for drinking water sodium (DWS) followed by a review on the published studies regarding salinity intrusion, DWS, and their effects on health perspectives in Bangladesh. Saline water is an important factor for hy…	Review	MDPI, Healthcare	https://doi.org/10.3390/healthcare7010050	https://www.mdpi.com/2227-9032/7/1/50
How is rapid Arctic warming influencing weather patterns in lower latitudes?	Antarctic ice melt alters ocean currents, intensifying storms and shifting rainfall patterns	Francis, J., and S. Vavrus.	2021		In recent decades, the pace of Arctic warming was at least double that of the globe. A growing body of research suggests this differential warming may increase the frequency of extreme weather events in the United States and elsewhere in the northern hemisphere.	Article	Arctic, Antarctic, and Alpine Research	https://doi.org/10.1080/15230430.2021.1942400	https://www.tandfonline.com/doi/full/10.1080/15230430.2021.1942400
The influence of Arctic amplification on mid-latitude summer circulation.	Antarctic ice melt alters ocean currents, intensifying storms and shifting rainfall patterns	Coumou, D., G. Di Capua, S. Vavrus, L. Wang, and S. Wang	2018		Accelerated warming in the Arctic, as compared to the rest of the globe, might have profound impacts on mid-latitude weather. Most studies analyzing Arctic links to mid-latitude weather focused on winter, yet recent summers have seen strong reductions in sea-ice extent and snow cover, a weakened equator-to-pole thermal gradient and associated weakening of the mid-latitude circulation. We review t…	Review article	Nature Communications	https://doi.org/10.1038/s41467-018-05256-8	https://www.nature.com/articles/s41467-018-05256-8
Sea level rise poses ‘unthinkable’ risks for the planet, Security Council hears	Countries such as India, China, Bangladesh, and the Netherlands are particularly vulnerable, with 900 million people living in low-lying coastal areas	United Nations	2023			UN Press report	United Nations		https://news.un.org/en/story/2023/02/1133492
Effects of sea ice on Arctic biota: an emerging crisis discipline.	sustainability of polar ecosystems	Macias-Fauria, M., and E. Post	2018		The rapid decline in Arctic sea ice (ASI) extent, area and volume during recent decades is occurring before we can understand many of the mechanisms through which ASI interacts with biological processes both at sea and on land. As a consequence, our ability to predict and manage the effects of this enormous environmental change is limited, making this a crisis discipline. Here, we propose a frame…	Review article	Biology letters	https://doi.org/10.1098/rsbl.2017.0702	https://royalsocietypublishing.org/doi/10.1098/rsbl.2017.0702
Biting insects in a rapidly changing Arctic.	In the Arctic, melting ice and warmer conditions are causing earlier emergence and northward spread of biting insects such as mosquitoes, blackflies, warble flies, and botflies. These shifts are increasing disease risks across northern Canada, Greenland, and Siberia, disrupting ecosystems and Indigenous livelihoods	Koltz, A. M., and L. E. Culler.	2021		Biting insects have a long-standing reputation for being an extreme presence in the Arctic, but it is unclear how they are responding to the rapid environmental changes currently taking place in the region. We review recent advances in our understanding of climate change responses by several key groups of biting insects, including mosquitoes, blackflies, and warble/botflies, and we highlight the …	Article	Insect Science	https://doi.org/10.1016/j.cois.2021.04.009	https://www.sciencedirect.com/science/article/pii/S2214574521000535
Climate change and Indigenous mental health in the Circumpolar North: A systematic review to inform clinical practice.	Isolation from traditional lands disrupt cultural practices, leading to anxiety, depression, malnutrition, social tension, suicides, and identity loss (Arctic communities)	Lebel, L., V. Paquin, T.-A. Kenny, C. Fletcher, L. Nadeau, E. Chachamovich, and M. Lemire	2022	Arctic regions; climate change; indigenous peoples; mental health; resilience.	Climate change is disproportionally impacting the Circumpolar North, with particular impacts among Indigenous populations. Environmental changes are felt in many aspects of daily life of Northern communities, including both physical and mental health. Thus, health institutions from around the Arctic must meet emerging needs, while the phenomenon remains marginal to their southern counterparts. In…	Article	Transcultural Psychiatry, Natiional Library of medicine	DOI: 10.1177/13634615211066698	https://pubmed.ncbi.nlm.nih.gov/34989262/
Extreme weather and climate events in northern areas: A review.	intensifying storms and shifting rainfall patterns	Walsh, J. E., T. J. Ballinger, E. S. Euskirchen, E. Hanna, J. Mård, J. E. Overland, H. Tangen, and T. Vihma.	2020	ClimateWeatherExtremesStormsNorthern regions	The greatest impacts of climate change on ecosystems, wildlife and humans often arise from extreme events rather than changes in climatic means. Northern high latitudes, including the Arctic, experience a variety of climate-related extreme events, yet there has been little attempt to synthesize information on extreme events in this region. This review surveys work on various types of extreme even…	Review	Earth-Science Reviews	https://doi.org/10.1016/j.earscirev.2020.103324	https://www.sciencedirect.com/science/article/pii/S0012825220303706
Understanding the role of climate change in disaster mortality: Empirical evidence from Nepal.	In Nepal, flood and landslide deaths have surged, extreme rainfall increases flood mortality by 33% and landslide mortality by 45%, largely due to polar warming driven intensified monsoon over South Asia	Chapagain, D., L. Bharati, R. Mechler, K. C. Samir, G. Pflug, and C. Borgemeister.	2024	Climate-related disasterFlood and landslide mortalityPrecipitation extremesAttributionRegressionNepal	Climate-related disaster impacts, such as loss of human life as its most severe consequence, have been rising globally. Some studies attribute this increase to population growth, while others point to climate change as the primary cause. However, empirical evidence linking climate change to disaster impacts remains limited, particularly in the Global South. This study addresses the impact attribu…	Article	Climate Risk Management	https://doi.org/10.1016/j.crm.2024.100669	https://www.sciencedirect.com/science/article/pii/S221209632400086X
Health Effects of Drought: a Systematic Review of the Evidence.	Droughts, worsened by changes in polar weather patterns, heighten risks of malnutrition, respiratory issues, waterborne diseases (e.g. E. coli and cholera), and airborne diseases (e.g. coccidioidomycosis [Valley fever])	Stanke, C., M. Kerac, C. Prudhomme, J. Medlock, and V. Murray.	2013		Introduction. Climate change projections indicate that droughts will become more intense in the 21 century in some areas of the world. The El Niño Southern Oscillation is associated with drought in some countries, and forecasts can provide advance warning of the increased risk of adverse climate conditions. The most recent available data from EMDAT estimates that over 50 million people globally w…	Article	PLoS Currents 1, National library of medicine	DOI: 10.1371/currents.dis.7a2cee9e980f91ad7697b570bcc4b004	https://pubmed.ncbi.nlm.nih.gov/23787891/
Compound wind and precipitation extremes at a global scale based on CMIP6 models: Evaluation, projection and uncertainty. International Journal of Climatology 43. Wiley: 7588–7605.	warming induced polar physical changes such as sea and land ice loss can trigger compound extreme weather events through mechanisms such as atmospheric teleconnections and altered moisture transport patterns	Zhu, X., Y. Yang, and J. Tang	2023		Compound wind and precipitation extremes (CWPEs) amplify risk to human health, socio-economic and ecological systems relative to their single extreme meteorological events. Given the rise in weather and climate extremes resulting from global warming, it is crucial to evaluate the ability of the Coupled Model Intercomparison Project Phase 6 (CMIP6) models to capture this bivariate compound event a…	Article	International Journal of Climatology	https://doi.org/10.1002/joc.8281	https://rmets.onlinelibrary.wiley.com/doi/abs/10.1002/joc.8281
Heat Waves, Aging, and Human Cardiovascular Health.	Rising temperatures elevate acute and chronic diseases	KENNEY, W. L., D. H. CRAIGHEAD, and L. M. ALEXANDER.	2014		This brief review is based on a President's Lecture presented at the Annual Meeting of the American College of Sports Medicine in 2013. The purpose of this review was to assess the effects of climate change and consequent increases in environmental heat stress on the aging cardiovascular system. The earth's average global temperature is slowly but consistently increasing, and along with mean temp…	Review	Medicine & Science in Sports & Exercise	DOI: 10.1249/MSS.0000000000000325	https://pubmed.ncbi.nlm.nih.gov/24598696/
Climate Change and the Emergent Epidemic of CKD from Heat Stress in Rural Communities: the Case for Heat Stress Nephropathy.	Heatstress and chronic kidney disease (CKD)	Glaser, J., J. Lemery, B. Rajagopalan, H. F. Diaz, R. García-Trabanino, G. Taduri, M. Madero, M. Amarasinghe, et al	2016	Chronic; Climate; Climate Change; Dehydration; Health Policy; Heat Exhaustion; Hot Temperature; Physical Exertion; Renal Insufficiency; Rural Population; chronic kidney disease.	Climate change has led to significant rise of 0.8°C-0.9°C in global mean temperature over the last century and has been linked with significant increases in the frequency and severity of heat waves (extreme heat events). Climate change has also been increasingly connected to detrimental human health. One of the consequences of climate-related extreme heat exposure is dehydration and volume loss, …	Review	Clinical Journal of the American Society of Nephrology	DOI: 10.2215/CJN.13841215	https://pubmed.ncbi.nlm.nih.gov/27151892/
Occupational Heat Stress and Kidney Health: From Farms to Factories.	Impacting the physical (CKD) and mental well-being of outdoor workers	Nerbass, F. B., R. Pecoits-Filho, W. F. Clark, J. M. Sontrop, C. W. McIntyre, and L. Moist.	2017	Mesoamerican nephropathy; acute kidney injury; chronic kidney disease; chronic kidney disease of unknown etiology; climate change; heat exposure; occupational heat stress.	Millions of workers around the world are exposed to high temperatures, intense physical activity, and lax labor practices that do not allow for sufficient rehydration breaks. The extent and consequences of heat exposure in different occupational settings, countries, and cultural contexts is not well studied. We conducted an in-depth review to examine the known effects of occupational heat stress …	Review	Kidney International Reports	DOI: 10.1016/j.ekir.2017.08.012	https://pubmed.ncbi.nlm.nih.gov/29270511/
Enhanced intestinal permeability and intestinal co-morbidities in heat strain: A review and case for autodigestion.	Heat stress can damage the gut lining, allowing digestive enzymes to leak into the body and cause serious health problems including include sepsis, inflammation, multi-organ failure, and even death	Fung, A. A., A. Zhou, J. K. Vanos, and G. W. Schmid-Schönbein.	2021	Cytokinesendotoxins, extreme heat, autodigestion, multiorgan failures, systemic inflammatory response, syndrome thermoregulation, heat mortality	Enhanced intestinal permeability is a pervasive issue in modern medicine, with implications demonstrably associated with significant health consequences such as sepsis, multiorgan failure, and death. Key issues involve the trigger mechanisms that could compromise intestinal integrity and increase local permeability allowing the passage of larger, potentially dangerous molecules. Heat stress, whet…	Comprehensiive review	Temperature	https://doi.org/10.1080/23328940.2021.1922261	https://pmc.ncbi.nlm.nih.gov/articles/PMC8436972/
Flaviviruses, an expanding threat in public health: focus on dengue, West Nile, and Japanese encephalitis virus.	outbreaks of flaviviruses dengue, chikungunya, Japanese encephalitis and West Nile virus in Europe, Asia, Australia, Africa, and Latin America	Daep, C. A., J. L. Muñoz-Jordán, and E. A. Eugenin.	2014	vaccines, mosquito, fever, bioterrorism, brain	The flaviviruses Dengue, West Nile, and Japanese encephalitis represent three major mosquito-borne viruses worldwide. These pathogens impact the lives of millions of individuals and potentially could affect non-endemic areas already colonized by mosquito vectors. Unintentional transport of infected vectors (Aedes and Culex sp), traveling within endemic areas, rapid adaptation of the insects into …	Article	Journal of NeuroVirology	doi: 10.1007/s13365-014-0285-z	https://pmc.ncbi.nlm.nih.gov/articles/PMC4331079/
Dengue in a changing climate.	By 2050, dengue is projected to expand into new areas such as Amsterdam, Berlin, London, and Stockholm in Europe, as well as parts of North America, Central Africa and East Asia, due to rising temperatures and increasing urbanization	Ebi, K. L., and J. Nealon.	2016	Aedes aegypti; Aedes albopictus; Climate change; Dengue; Dengue vaccine; Vector control.	Dengue is the world's most important arboviral disease in terms of number of people affected. Over the past 50 years, incidence increased 30-fold: there were approximately 390 million infections in 2010. Globalization, trade, travel, demographic trends, and warming temperatures are associated with the recent spread of the primary vectors Aedes aegypti and Aedes albopictus and of dengue. Overall, …	Article	Environmental Research	DOI: 10.1016/j.envres.2016.07.026	https://pubmed.ncbi.nlm.nih.gov/27475051/
Integrating Plant Science and Crop Modeling: Assessment of the Impact of Climate Change on Soybean and Maize Production.	reduction in crop yields (e.g. wheat, maize, and rice)	Fodor, N., A. Challinor, I. Droutsas, J. Ramirez-Villegas, F. Zabel, A.-K. Koehler, and C. H. Foyer.	2017	climate change modeling; crop production; high CO2, photosynthesis; land use.	Increasing global CO2 emissions have profound consequences for plant biology, not least because of direct influences on carbon gain. However, much remains uncertain regarding how our major crops will respond to a future high CO2 world. Crop model inter-comparison studies have identified large uncertainties and biases associated with climate change. The need to quantify uncertainty has drawn the f…	Review	Plant and Cell Physiology	DOI: 10.1093/pcp/pcx141	https://pubmed.ncbi.nlm.nih.gov/29016928/
The effects of climatic fluctuations and extreme events on running water ecosystems.	polar change intensifies extreme weather events, including flooding and droughts, which can negatively impact water quantity and quality	Woodward, G., N. Bonada, L. E. Brown, R. G. Death, I. Durance, C. Gray, S. Hladyz, M. E. Ledger, et al	2016	ecosystem functioning, biodiversity, metabolism, community assembly, food webs, resilience	Most research on the effects of environmental change in freshwaters has focused on incremental changes in average conditions, rather than fluctuations or extreme events such as heatwaves, cold snaps, droughts, floods or wildfires, which may have even more profound consequences. Such events are commonly predicted to increase in frequency, intensity and duration with global climate change, with man…	Article	Philosophical Transactions of the Royal Society B: Biological Sciences	https://doi.org/10.1098/rstb.2015.0274	https://pmc.ncbi.nlm.nih.gov/articles/PMC4843695/
Climate change and health in the Sahel: a systematic review.	Africa (Sahel region) currently has the highest prevalence of food-borne illnesses	Acosta, D., A. Barrow, Idrissa Saidou Mahamadou, V. S. Assuncao, M. E. Edwards, and S. L. McKune.	2024	Sahel; West Africa; climate change; food security; nutrition; vector-borne diseases.	The Sahel region is projected to be highly impacted by the more frequent hazards associated with climate change, including increased temperature, drought and flooding. This systematic review examined the evidence for climate change-related health consequences in the Sahel. The databases used were Medline (PubMed), Embase (Ovid), Web of Science (Clarivate) and CABI Global Health. Hand searches wer…	Review	Royal Society Open Science 11. Royal Society.	https://doi.org/10.1098/rsos.231602	https://pubmed.ncbi.nlm.nih.gov/39021778/
Climate Change and Mental Health.	Gradual changes in climatic conditions such as rising temperatures and reduced air quality , cause mental health issues	Clayton, S.	2021	Climate anxiety; Climate change; Extreme weather; Mental health; Solastalgia.	A growing body of research demonstrates not only that the extreme weather events associated with a changing climate can impair mental health, in particular leading to increases in depression and post-traumatic stress disorder, but also that more gradual changes in climatic conditions, such as rising temperatures and reduced air quality, are also harmful to mental health. In addition, there is inc…	Review	Current Environmental Health Reports	DOI: 10.1007/s40572-020-00303-3	https://pubmed.ncbi.nlm.nih.gov/33389625/
The Impact of Climate Change on Mental Health and Emotional Wellbeing: A Narrative Review of Current Evidence, and its Implications.	Displacement due to loss of homes, lands, livelihoods and forced migration further strains survivors, contributing to insecurity and despair	Lawrance, E. L., R. Thompson, J. Newberry Le Vay, L. Page, and N. Jennings.	2022	climate change; climate crisis; co-benefits; mental health; mental wellbeing.	Converging global evidence highlights the dire consequences of climate change for human mental health and wellbeing. This paper summarises literature across relevant disciplines to provide a comprehensive narrative review of the multiple pathways through which climate change interacts with mental health and wellbeing. Climate change acts as a risk amplifier by disrupting the conditions known to s…	Review	International Review of Psychiatry	DOI: 10.1080/09540261.2022.2128725	https://pubmed.ncbi.nlm.nih.gov/36165756/
Mental Health Impacts of Climate Change Among Vulnerable Populations Globally: An Integrative Review.	Displacement due to loss of homes, lands, livelihoods and forced migration further strains survivors, contributing to insecurity and despair	White, B. P., S. Breakey, M. Brown, J. A. Smith, A. Tarbet, P. K. Nicholas, and A. M. Viamonte.	2023	anxiety; climate change and health; ecoanxiety; mental health; post-traumatic stress disorder; solastalgia.	Mental health professionals including physicians, nurses, physician assistants and other healthcare providers have the opportunity to mitigate the mental health impacts of climate change among vulnerable populations through assessment, preventative education and care. An inclusive and trauma-informed response to climate-related disasters, use of validated measures of mental health, and a long-ter…	Review	Annals of global health	DOI: 10.5334/aogh.4105	https://pubmed.ncbi.nlm.nih.gov/37810609/
Human Health in the Arctic.	emerging chemicals, combined with climate-driven remobilization and changing diets, create nuanced and region-specific health risks in Arctic	Arctic Monitoring and Assessment Programme (AMAP)	2021			Report	AMAP		https://www.amap.no/documents/doc/amap-assessment-2021-human-health-in-the-arctic/3593
Environmental stressors and zoonoses in the Arctic: Learning from the past to prepare for the future.	zoonotic and epizootic disease	Andersen-Ranberg, E., I. H. Nymo, Pikka Jokelainen, A. Emelyanova, S. Jore, B. Laird, R. K. Davidson, S. Ostertag, et al.	2024	Climate change; Epidemics; Global warming; One Health; Pandemics; Wildlife; Zoonoses.	The risk of zoonotic disease transmission from animals to humans is elevated for people in close contact with domestic and wild animals. About three-quarters of all known human infectious diseases are zoonotic, and potential health impacts of these diseases are higher where infectious disease surveillance and access to health care and public health services are limited. This is especially the cas…	Article	The Science of The Total Environment. Elsevier BV	DOI: 10.1016/j.scitotenv.2024.176869	https://pubmed.ncbi.nlm.nih.gov/39423885/
A transdisciplinary, comparative analysis reveals key risks from Arctic permafrost thaw.	Infrastructure failure – due to ground instability, erosion, and climate change; impacts: economy, planning, health. Disruptions to mobility and supply chains – from erosion and ground instability; impacts: economy, recreation. Water quality decline – caused by biogeochemical changes and erosion; impacts: health, economy. Food security threats – from ecological and hydrological changes; impacts: …	Gartler, S., J. Scheer, A. Meyer, K. Abass, A. Bartsch, N. Doloisio, J. Falardeau, Gustaf Hugelius, et al.	2025		Permafrost thaw poses diverse risks to Arctic environments and livelihoods. Understanding the effects of permafrost thaw is vital for informed policymaking and adaptation efforts. Here, we present the consolidated findings of a risk analysis spanning four study regions: Longyearbyen (Svalbard, Norway), the Avannaata municipality (Greenland), the Beaufort Sea region and the Mackenzie River Delta (…	Article	Communications Earth & Environment	https://doi.org/10.1038/s43247-024-01883-w	https://www.nature.com/articles/s43247-024-01883-w
Methodologies and challenges in Arctic human health risk assessment: case studies and evaluation of current practices.	Contextualization is key in Arctic health risk assessments, dietary habits, seasonality, and food preparation must be considered	Abass, K., A. A. Dudarev, B. Adlard, Z. Gillespie, A. Rautio, L. Nych, and C. Khoury.	2024	AMAP, Arctic risk, assessment, human healthguidance, value, contaminants, biomonitoring	In Arctic populations, a primary route of exposure to contaminants is through the diet. The health risks associated with these exposures can be characterised by conducting human health risk assessments. However, while there is guidance from many international and national organisations, there are limited examples of human health risk assessment in the Arctic. The 2022 AMAP Human Health Assessment…	Article	International Journal of Circumpolar Health	https://doi.org/10.1080/22423982.2024.2428471	https://www.tandfonline.com/doi/full/10.1080/22423982.2024.2428471#abstract
Future scenarios of risk of Vibrio infections in a warming planet: a global mapping study	There is robust evidence that cholera and other Vibrio species are expanding into higher latitudes (Sweden, Finland, Subarctic regions, Vancouver Island, Canada, Norther Europe), potentially reaching Arctic regions due to warmer sea surface temperatures driven by polar change-induced marine heatwaves	Trinanes, J., and J. Martinez-Urtaza.	2021		Projections showed that coastal areas suitable for Vibrio could cover 38 000 km of new coastal areas by 2100 under the most unfavourable scenario with an expansion rate of season suitability in these regions of around 1 month every 30 years. Population at risk in suitable regions almost doubled from 1980 to 2020 (from 610 million to 1100 million under the scenario of medium challenges to mitigati…	Article	Lancet Planetary Health		https://www.thelancet.com/journals/lanplh/article/PIIS2542-5196(21)00169-8/fulltext
Global expansion of Vibrio spp. in hot water	There is robust evidence that cholera and other Vibrio species are expanding into higher latitudes (Sweden, Finland, Subarctic regions, Vancouver Island, Canada, Norther Europe), potentially reaching Arctic regions due to warmer sea surface temperatures driven by polar change-induced marine heatwaves	Vezzulli, L.	2022		Overall, despite NTVC (and more generally non-cholera vibrio) infections are on the rise globally due to climate change such diseases are often not diagnosed or reported. An explanation for this lies in the fact that clinicians are generally inexperience in suspecting vibrios as possible cause of human infection, and to the fact that diagnostic laboratories may not be trained to apply appropriate…	Article	Environmental Microbiology reports	https://doi.org/10.1111/1758-2229.13135	https://enviromicro-journals.onlinelibrary.wiley.com/doi/10.1111/1758-2229.13135
